# Supplementary material for: Functionalized Ordered Mesoporous MCM-48 Silica: Synthesis, Characterization and Adsorbent for CO2 Capture
Source: Int J Mol Sci. 2023 Jun 19;24(12):10345. doi: 10.3390/ijms241210345 (PMC10299513; doi:10.3390/ijms241210345)
Supplement: Supplementary file 1 [file ijms-24-10345-s001.zip]

Archive with 1 entries (1 files):
- ijms-2425401-supplementary.pdf
